# Supplementary material for: Optimizing Phylogenomics with Rapidly Evolving Long Exons: Comparison with Anchored Hybrid Enrichment and Ultraconserved Elements
Source: Mol Biol Evol. 2019 Nov 9;37(3):904–22. doi: 10.1093/molbev/msz263 (PMC7038749; doi:10.1093/molbev/msz263)
Supplement: msz263_Supplementary_Data [file msz263_supplementary_data.zip]

Archive with 6 entries (6 files):
- TableS1.xlsx
- TableS2.xlsx
- TableS3.xlsx
- TableS4.xlsx
- Figs_S1-8.pdf
- FigS4.pdf
